# Supplementary material for: Transcriptional Activity of Tumor Necrosis Factor Alpha Genes and Their Receptors in Patients with Varying Degrees of Coronary Artery Disease
Source: Int J Mol Sci. 2024 Dec 5;25(23):13102. doi: 10.3390/ijms252313102 (PMC11641606; doi:10.3390/ijms252313102)
Supplement: Supplementary file 1 [file ijms-25-13102-s001.zip]

Archive with 1 entries (1 files):
- ijms-3290695-supplementary.pdf
